# Supplementary material for: Genomic epidemiology of Staphylococcus aureus isolated from bloodstream infections in South America during 2019 supports regional surveillance
Source: Microb Genom. 2023 May 25;9(5):mgen001020. doi: 10.1099/mgen.0.001020 (PMC10272885; doi:10.1099/mgen.0.001020)
Supplement: Supplementary material 6 [file mgen-9-1020-s006.xlsx]

## Sheet: Hoja1
Supplementary Table 1. Global, reference and outgroup genomes, and parameters used for clonal complex-specific phylogenetic analysis to contextualise isolates from this study. -m TEST: best-fit model according to Bayesian criterion information (ModelFinder in IQTree).
Clonal Complex	No. of Global Genomes	No. of Countries represented	SNPs in the alignment	-m TEST	Reference Genome (Accession)	Outgroup (Accession)
CC30	1509	41	119984	SYM+ASC+G4	TCH60 (NC_017342.1)	GD705 (GCF_002089075)
CC5	991	40	66837	TVM+F+ASC+G4	JH1 (NC_009632.1)	DAR4145 (NZ_CP010526.1)
CC8	1253	40	66899	TVMe+ASC+G4	USA300 FPR3757 (NC_007793.1)	MW2 (GCF_000011265)
CC398	1404	35	71097	TVMe+ASC+G4	S0385 (GCF_000009585.1)	MRSA252 (GCF_000011505)
