# Supplementary material for: Genomic epidemiology of Staphylococcus aureus isolated from bloodstream infections in South America during 2019 supports regional surveillance
Source: Microb Genom. 2023 May 25;9(5):mgen001020. doi: 10.1099/mgen.0.001020 (PMC10272885; doi:10.1099/mgen.0.001020)
Supplement: Supplementary material 7 [file mgen-9-1020-s007.xlsx]

## Sheet: Hoja1
Supplementary Table 2. Susceptibility rates to each of the antibiotics tested in the study by country. Results are expressed as the number (n) and percent of tested isolates that are non-susceptible (% Intermediate + % Resistance. %I+R). ERY: Erythromycin. CLI: Clindamycin. GEN: Gentamicin. SXT: Trimethoprim-Sulfamethoxazole. RIF: Rifampin. CIP: Ciprofloxacin. LVX: Levofloxacin. MNO: Minocyclin.
FOX		Total MRSA	Total MSSA	Total amount
Country Code	Interpretation
Argentina	Not tested	0 (0.0%)	0 (0.0%)	0 (0.0%)
	I+R	92 (100%)	0 (0%)	92 (40.2%)
Total Argentina		92 (100%)	137 (100%)	229 (100%)
Bolivia	Not tested	0 (0.0%)	0 (0.0%)	0 (0.0%)
	I+R	31 (100%)	0 (0%)	31 (47.7%)
Total Bolivia		31 (100%)	34 (100%)	65 (100%)
Brazil	Not tested	0 (0.0%)	0 (0.0%)	0 (0.0%)
	I+R	17 (100%)	1 (4.17%)	18 (43.9%)
Total Brazil		17 (100%)	24 (100%)	41 (100%)
Paraguay	Not tested	0 (0.0%)	0 (0.0%)	0 (0.0%)
	I+R	31 (100%)	0 (0%)	31 (47.0%)
Total Paraguay		31 (100%)	35 (100%)	66 (100%)
Uruguay	Not tested	0 (0.0%)	0 (0.0%)	0 (0.0%)
	I+R	11 (100%)	0 (0%)	11 (26.2%)
Total Uruguay		11 (100%)	31 (100%)	42 (100%)
OXA		Total MRSA	Total MSSA	Total amount
Country Code	Interpretation
Argentina	Not tested	35 (38.0%)	59 (43%)	94 (41%)
	I+R	57 (62.0%)	1 (0.77%)	58 (25.3%)
Total Argentina		92 (100%)	137 (100%)	229 (100%)
Bolivia	Not tested	24 (77.4%)	28 (82.4%)	52 (80.0%)
	I+R	7 (22.6%)	1 (2.94%)	8 (12.3%)
Total Bolivia		31 (100%)	34 (100%)	65 (100%)
Brazil	Not tested	0 (0.0%)	0 (0.0%)	0 (0.0%)
	I+R	17 (100%)	1 (4.17%)	18 (43.9%)
Total Brazil		17(100%)	24 (100%)	41 (100%)
Paraguay	Not tested	0 (0.0%)	0 (0.0%)	0 (0.0%)
	I+R	31 (100%)	0 (0%)	31 (47.0%)
Total Paraguay		31 (100%)	35 (100%)	66 (100%)
Uruguay	Not tested	0 (0.0%)	0 (0.0%)	0 (0.0%)
	I+R	11 (100%)	0 (0%)	11 (26.2%)
Total Uruguay		11 (100%)	31 (100%)	42 (100%)
ERY		Total MRSA	Total MSSA	Total amount
Country Code	Interpretation
Argentina	Not tested	2 (2.17%)	0 (0%)	2 (0.87%)
	I+R	20(21.7%)	37 (27%)	57 (24.9%)
Total Argentina		92 (100%)	137 (100%)	229 (100%)
Bolivia	Not tested	0 (0.0%)	0 (0.0%)	0 (0.0%)
	I+R	7 (22.6%)	4 (11.8%)	11 (16.9%)
Total Bolivia		31 (100%)	34 (100%)	65 (100%)
Brazil	Not tested	0 (0.0%)	0 (0.0%)	0 (0.0%)
	I+R	10 (58.8%)	16 (66.7%)	26 (63.4%)
Total Brazil		17 (100%)	24 (100%)	41 (100%)
Paraguay	Not tested	0 (0.0%)	0 (0.0%)	0 (0.0%)
	I+R	12 (38.7%)	12 (34.3%)	24 (36.3%)
Total Paraguay		31 (100%)	35 (100%)	66 (100%)
Uruguay	Not tested	0 (0.0%)	0 (0.0%)	0 (0.0%)
	I+R	5 (45.5%)	8 (25.8%)	13 (31%)
Total Uruguay		11 (100%)	31 (100%)	42 (100%)
CLI		Total MRSA	Total MSSA	Total amount
Country Code	Interpretation
Argentina	Not tested	0 (0.0%)	0 (0.0%)	0 (0.0%)
	I+R	18 (24.3%)	35 (25.5%)	53 (23.1%)
Total Argentina		92 (100%)	137 (100%)	229 (100%)
Bolivia	Not tested	0 (0.0%)	0 (0.0%)	0 (0.0%)
	I+R	5 (16.1%)	5 (14.7%)	10 (15.4%)
Total Bolivia		31 (100%)	34 (100%)	65 (100%)
Brazil	Not tested	0 (0.0%)	0 (0.0%)	0 (0.0%)
	I+R	6 (35.3%)	16 (66.7%)	22 (53.7%)
Total Brazil		17 (100%)	24 (100%)	41 (100%)
Paraguay	Not tested	0 (0.0%)	0 (0.0%)	0 (0.0%)
	I+R	9 (29.0%)	12 (34.3%)	21 (31.8%)
Total Paraguay		31 (100%)	35 (100%)	66 (100%)
Uruguay	Not tested	0 (0.0%)	0 (0.0%)	0 (0.0%)
	I+R	5 (45.5%)	8 (25.8%)	13 (31.0%)
Total Uruguay		11 (100%)	31 (100%)	42 (100%)
GEN		Total MRSA	Total MSSA	Total amount
Country Code	Interpretation
Argentina	Not tested	3 (3.27%)	5 (3.65%)	8 (3.49%)
	I+R	32 (34.8%)	13 (9.49%)	45 (19.7%)
Total Argentina		92 (100%)	137 (100%)	229 (100%)
Bolivia	Not tested	1 (3.23%)	3 (8.82%)	4 (6.15%)
	I+R	6 (19.4%)	1 (2.94%)	7 (10.8%)
Total Bolivia		31 (100%)	34 (100%)	65 (100%)
Brazil	Not tested	0 (0.0%)	0 (0.0%)	0 (0.0%)
	I+R	0 (0%)	1 (4.17%)	1 (2.44%)
Total Brazil		17 (100%)	24 (100%)	41 (100%)
Paraguay	Not tested	0 (0.0%)	0 (0.0%)	0 (0.0%)
	I+R	9 (29.0%)	5 (14.3%)	14 (21.2%)
Total Paraguay		31 (100%)	35 (100%)	66 (100%)
Uruguay	Not tested	0 (0.0%)	0 (0.0%)	0 (0.0%)
	I+R	2 (18.2%)	0 (0%)	2 (4.76%)
Total Uruguay		11 (100%)	31 (100%)	42 (100%)
RIF		Total MRSA	Total MSSA	Total amount
Country Code	Interpretation
Argentina	Not tested	6 (6.52%)	4 (2.92%)	10 (4.37%)
	I+R	5 (5.43%)	2 (1.45%)	7 (3.06%)
Total Argentina		92 (100%)	137 (100%)	229 (100%)
Bolivia	Not tested	4 (12.9%)	1 (2.94%)	5 (7.69%)
	I+R	1 (3.23%)	0 (0%)	1 (1.54%)
Total Bolivia		31 (100%)	34 (100%)	65 (100%)
Brazil	Not tested	0 (0%)	0 (0%)	0 (0%)
	I+R	2 (11.8%)	0 (0%)	2 (4.88%)
Total Brazil		17 (100%)	24 (100%)	41 (100%)
Paraguay	Not tested	0 (0%)	0 (0%)	0 (0%)
	I+R	1 (3.23%)	0 (0%)	1 (1.52%)
Total Paraguay		31 (100%)	35 (100%)	66 (100%)
Uruguay	Not tested	0 (0%)	0 (0%)	0 (0%)
	I+R	0 (0%)	0 (0%)	0 (0%)
Total Uruguay		11 (100%)	31 (100%)	42 (100%)
SXT		Total MRSA	Total MSSA	Total amount
Country Code	Interpretation
Argentina	Not tested	3 (3.26%)	3 (2.19%)	6 (2.62%)
	I+R	1 (1.09%)	0 (0%)	1 (0.44%)
Total Argentina		92 (100%)	137 (100%)	229 (100%)
Bolivia	Not tested	0 (0%)	0 (0%)	0 (0%)
	I+R	4 (12.9%)	0 (0%)	4 (6.56%)
Total Bolivia		31 (100%)	34 (100%)	65 (100%)
Brazil	Not tested	0 (0%)	0 (0%)	0 (0%)
	I+R	0 (0%)	0 (0%)	0 (0%)
Total Brazil		17 (100%)	24 (100%)	41 (100%)
Paraguay	Not tested	0 (0%)	0 (0%)	0 (0%)
	I+R	0 (0%)	0 (0%)	0 (0%)
Total Paraguay		31 (100%)	35 (100%)	66 (100%)
Uruguay	Not tested	0 (0%)	0 (0%)	0 (0%)
	I+R	0 (0%)	0 (0%)	0 (0%)
Total Uruguay		11 (100%)	31 (100%)	42 (100%)
CIP		Total MRSA	Total MSSA	Total amount
Country Code	Interpretation
Argentina	Not tested	0 (0%)	0 (0%)	0 (0%)
	I+R	17 (18.5)	14 (10.2%)	31 (13.5%)
Total Argentina		92 (100%)	137 (100%)	229 (100%)
Bolivia	Not tested	7 (22.6%)	13 (38.2)	20 (30.8%)
	I+R	7 (22.6%)	1 (2.94%)	8 (12.3%)
Total Bolivia		31 (100%)	34 (100%)	65 (100%)
Brazil	Not tested	17 (100%)	23 (95.8%)	40 (97.6%)
	I+R	0 (0.0%)	1 (4.17%)	1 (2.44%)
Total Brazil		17 (100%)	24 (100%)	41 (100%)
Paraguay	Not tested	0 (0%)	0 (0%)	0 (0%)
	I+R	1 (3.23%)	0 (0.0%)	1 (1.52%)
Total Paraguay		31 (100%)	35 (100%)	66 (100%)
Uruguay	Not tested	0 (0%)	0 (0%)	0 (0%)
	I+R	4 (36.4%)	1 (3.23%)	5 (11.9%)
Total Uruguay		11 (100%)	31 (100%)	42 (100%)
LVX		Total MRSA	Total MSSA	Total amount
Country Code	Interpretation
Argentina	Not tested	41 (44.6%)	58 (42.3%)	99 (43.2%)
	I+R	8 (8.70%)	2 (1.46%)	10 (4.37%)
Total Argentina		92 (100%)	137 (100%)	229 (100%)
Bolivia	Not tested	10 (32.3%)	4 (11.8%)	14 (21.5%)
	I+R	4 (12.9%)	1 (2.94%)	5 (7.69%)
Total Bolivia		31 (100%)	34 (100%)	65 (100%)
Brazil	Not tested	0 (0%)	0 (0%)	0 (0%)
	I+R	7 (41.2%)	1 (4.17%)	8 (19.5%)
Total Brazil		17 (100%)	24 (100%)	41 (100%)
Paraguay	Not tested	0 (0%)	0 (0%)	0 (0%)
	I+R	0 (0%)	0 (0%)	0 (0%)
Total Paraguay		31 (100%)	35 (100%)	66 (100%)
Uruguay	Not tested	0 (0%)	0 (0%)	0 (0%)
	I+R	4 (36.4%)	1 (3.23%)	5 (11.9%)
Total Uruguay		11 (100%)	31 (100%)	42 (100%)
MNO		Total MRSA	Total MSSA	Total amount
Country Code	Interpretation
Argentina	Not tested	4 (4.35%)	3 (2.19%)	7 (3.06%)
	I+R	1 (1.09%)	1 (0.73%)	2 (0.87%)
Total Argentina		92 (100%)	137 (100%)	229 (100%)
Bolivia	Not tested	7 (22.6%)	8 (23.5%)	15 (23.1%)
	I+R	0 (0%)	0 (0%)	0 (0%)
Total Bolivia		31 (100%)	34 (100%)	65 (100%)
Brazil	Not tested	17 (100%)	23 (95.8%)	40 (97.6%)
	I+R	0 (0%)	0 (0%)	0 (0%)
Total Brazil		17 (100%)	24 (100%)	41 (100%)
Paraguay	Not tested	9 (29.0%)	8 (22.9%)	17 (25.6%)
	I+R	0 (0%)	0 (0%)	0 (0%)
Total Paraguay		31 (100%)	35 (100%)	66 (100%)
Uruguay	Not tested	0 (0%)	0 (0%)	0 (0%)
	I+R	0 (0%)	0 (0%)	0 (0%)
Total Uruguay		11 (100%)	31 (100%)	42 (100%)
LZD		Total MRSA	Total MSSA	Total amount
Country Code	Interpretation
Argentina	Not tested	58 (63.0%)	75 (54.7%)	133 (58.1%)
	I+R	0 (0%)	0 (0%)	0 (0%)
Total Argentina		92 (100%)	137 (100%)	229 (100%)
Bolivia	Not tested	31 (100%)	33 (97.1%)	64 (98.5%)
	I+R	0 (0%)	0 (0%)	0 (0%)
Total Bolivia		31 (100%)	34 (100%)	65 (100%)
Brazil	Not tested	5 (29.4%)	5 (20.8%)	10 (24.4%)
	I+R	0 (0%)	0 (0%)	0 (0%)
Total Brazil		17 (100%)	24 (100%)	41 (100%)
Paraguay	Not tested	16 (51.6%)	20 (57.1%)	36 (54.5%)
	I+R	0 (0%)	0 (0%)	0 (0%)
Total Paraguay		31 (100%)	35 (100%)	66 (100%)
Uruguay	Not tested	0 (0%)	4 (12.9%)	4 (9.52%)
	I+R	0 (0%)	0 (0%)	0 (0%)
Total Uruguay		11 (100%)	31 (100%)	42 (100%)
VAN		Total MRSA	Total MSSA	Total amount
Country Code	Interpretation
Argentina	Not tested	37 (40.2%)	59 (43.1%)	96 (41.9%)
	I+R	0 (0%)	0 (0%)	0 (0%)
Total Argentina		92 (100%)	137 (100%)	229 (100%)
Bolivia	Not tested	26 (83.9%)	25 (73.5%)	51 (76.9%)
	I+R	0 (0%)	0 (0%)	0 (0%)
Total Bolivia		31 (100%)	34 (100%)	65 (100%)
Brazil	Not tested	0 (0%)	0 (0%)	0 (0%)
	I+R	0 (0%)	0 (0%)	0 (0%)
Total Brazil		17 (100%)	24 (100%)	41 (100%)
Paraguay	Not tested	0 (0%)	0 (0%)	0 (0%)
	I+R	0 (0%)	0 (0%)	0 (0%)
Total Paraguay		31 (100%)	35 (100%)	66 (100%)
Uruguay	Not tested	0 (0%)	0 (0%)	0 (0%)
	I+R	0 (0%)	0 (0%)	0 (0%)
Total Uruguay		11 (100%)	31 (100%)	42 (100%)
