# Supplementary material for: Genomic epidemiology of Staphylococcus aureus isolated from bloodstream infections in South America during 2019 supports regional surveillance
Source: Microb Genom. 2023 May 25;9(5):mgen001020. doi: 10.1099/mgen.0.001020 (PMC10272885; doi:10.1099/mgen.0.001020)
Supplement: Supplementary material 8 [file mgen-9-1020-s008.xlsx]

## Sheet: Hoja1
Supplementary Table 3. Comparison of the empirical and estimated diversities between the MRSA and the MSSA populations. Observed and estimated diversity, and estimated 95% confidence interval (CI) were computed with the sequence type (ST) as the operational taxonomic unit.
Diversity Measure	Empirical Diversity (Observed)		Estimated Diversity (95% CI)
	MRSA	MSSA	MRSA	MSSA
ST Richness	20	41	30.60 (22.16 - 71.88)	76.97 (51.19 - 167.99)
Shannon Diversity	7.16	22.01	7.90 (7.16 - 9.66)	25.80 (22.01 - 30.00)
Simpson Diversity	4.76	14.7	4.88 (4.76 - 5.71)	15.59 (22.01 - 30.00)
