# Supplementary material for: Genomic epidemiology of Staphylococcus aureus isolated from bloodstream infections in South America during 2019 supports regional surveillance
Source: Microb Genom. 2023 May 25;9(5):mgen001020. doi: 10.1099/mgen.0.001020 (PMC10272885; doi:10.1099/mgen.0.001020)
Supplement: Supplementary material 9 [file mgen-9-1020-s009.xlsx]

## Sheet: Hoja1
Supplementary Table 4. Focus of bacteremia of MSSA and MRSA genomes analysed (n=404) and their distribution by clonal complexes . Main clonal complexes found in the study are highlighted in bold.
		Clonal complexes (n)
Focus of bacteremia	Total S. aureus n(%)*	MSSA n=239	Total MSSA n(%)**	MRSA n=165	Total MRSA n(%)***
Skin and soft tissue infection	98 (24.25)	CC398 (15), CC8 (7), CC5 (5), CC1 (3), CC15 (3), CC12 (2), CC121 (2), CC22 (2), CC30 (2), CC6 (2), CC25 (1), CC88 (1), CC97 (1), ST72 (1)	47 (19.67)	CC30 (22), CC8 (14), CC5 (12), ST72 (2), CC97 (1)	51 (30.91)
Respiratory	79 (19.55)	CC398 (8), CC45 (6), CC97 (5), CC22 (4), CC30 (4), CC5 (4), CC88 (3), CC15 (2), CC6 (2), CC8 (2), CC1 (1), CC121 (1), CC25 (1), ST718 (1), ST72 (1)	45 (18.83)	CC30 (13), CC5 (10), CC8 (9), CC45 (1), ST72 (1)	34 (20.61)
Catheter	67 (16.58)	CC1 (8), CC45 (7), CC8 (7), CC398 (5), CC97 (5), CC30 (3), CC5 (3), CC22 (2), CC25 (2), CC6 (2), ST944 (2), CC12 (1), ST106 (1), ST1290 (1)	49 (20.50)	CC5 (8), CC30 (4), CC97 (2), CC6 (1), CC8 (1), CC88 (1), ST917 (1)	18 (10.91)
Data not available	47 (11.63)	CC398 (7), CC1 (5), CC5 (4), CC30 (3), ST72 (3), CC121 (2), CC15 (2), CC45 (2), CC25 (1), CC8 (1), CC97 (1)	31 (12.97)	CC30 (6), CC5 (5), CC8 (2), CC88 (2), CC97 (1)	16 (9.69)
Other	37 (9.16)	CC8 (7), CC30 (4), CC121 (2), CC1 (1), CC15 (1), CC25 (1), CC398 (1), CC45 (1), CC88 (1), ST72 (1)	20 (8.37)	CC30 (7), CC5 (5), CC8 (3), CC6 (1), CC97 (1)	17 (10.30)
Bone	30 (7.43)	CC398 (5), CC121 (3), CC1 (2), CC22 (2), CC25 (2), CC45 (1), CC5 (1), CC6 (1), CC8 (1), ST101 (1)	19 (7.95)	CC5 (4), CC8 (4), CC30 (2), CC6 (1)	11 (6.67)
Endovascular	28 (6.93)	CC1 (3), CC398 (3), ST72 (3), CC30 (2), CC5 (2), CC6 (1), CC8 (1), CC88 (1), CC97 (1), ST944* (1)	18 (7.53)	CC5 (4), CC97 (3), CC8 (2), CC45 (1)	10 (6.06)
Surgical wound	18 (4.46)	CC5 (2), CC12 (1), CC25 (1), CC398 (1), CC45 (1), CC6 (1), CC8 (1), CC97 (1), ST707 (1)	10 (4.18)	CC30 (3), CC5 (2), CC8 (2), CC6 (1)	8 (4.85)
* percentage based on 404 S. aureus genomes, **percentage based on 239 MSSA genomes, ***percentage based on 165 MRSA genomes
