# Supplementary material for: Genomic epidemiology of Staphylococcus aureus isolated from bloodstream infections in South America during 2019 supports regional surveillance
Source: Microb Genom. 2023 May 25;9(5):mgen001020. doi: 10.1099/mgen.0.001020 (PMC10272885; doi:10.1099/mgen.0.001020)
Supplement: Supplementary material 10 [file mgen-9-1020-s0010.xlsx]

## Sheet: Hoja1
Supplementary Table 5. Comparison of antibiotic resistances predicted in silico and phenotypic Antimicrobial Susceptibility Test (AST) results. False Positive: Susceptible with AMR determinant. False Negative: Resistant without AMR determinant
Antibiotic	No. of R+I strains detected by AST	AMR determinants	No. of comparisons	False Positive	False Negative	Concordance (%)	Comments
Cefoxitin	168	mecA	404	0	3	99.3
Erythromycin	111	ermA, ermB, ermC, ermT, msrA, mphA	402	0	0	100
Clindamycin	100	ermA, ermB, ermC, ermT	404	4	1	98.8
Gentamycin	66	aac(6)_Ie-aph(2)_Ia	394	2	0	99.5	aadD1, ant_6__Ia, ant_9__Ia, aph_3___IIIa, sat4 and str were not included in the analysis because they do not confer gentamycin resistance
Ciprofloxacin	39	grlA.A116E, grlA.E84G, grlA.E84K, grlA.S80F, grlA.S80Y, grlB.D432N, grlB.P451S, grlB.P585S, gyrA.E88K, gyrA.S84L	357	2	2	98.9	grlA.I45M and grlB.E422D were removed from the analysis because of a lack a confirmed effect on ciprofloxacin resistance
Rifampin	11	rpoB.A473T, rpoB.A477T, rpoB.H481N, rpoB.S486L	390	0	1	99.7
Trimethoprim-Sulfamethoxazole	5	dfrG, dfrB.F99Y, dfrB.H150R	399	0	0	100
Minocycline	2	tetK, tetM	333	5	0	98.5
