# Supplementary material for: Genomic epidemiology of Staphylococcus aureus isolated from bloodstream infections in South America during 2019 supports regional surveillance
Source: Microb Genom. 2023 May 25;9(5):mgen001020. doi: 10.1099/mgen.0.001020 (PMC10272885; doi:10.1099/mgen.0.001020)
Supplement: Supplementary material 11 [file mgen-9-1020-s0011.xlsx]

## Sheet: Hoja1
Supplementary Table 6. BlaZ types of MSSA and MRSA genomes analysed (n=404) and their distribution by clonal complexes
	Clonal complexes (n)
BlaZ type	MSSA n=239	Total MSSA n(%)*	MRSA n=165	Total MRSA n(%)**
A	CC8(16), CC30(15),CC25(9), CC45(4), CC88(4), CC5(3), CC22(1), CC398(1)	53 (22.2%)	CC30(41), CC5(14), CC8(3)	58 (35.2%)
B	CC398(41), CC5(13), CC97(12), CC22(9), ST72(8), CC121(7), CC45(7), CC12 (3), CC8(3), CC15(2), CC6(2), ST944(2), ST106(1), ST1290(1), ST707(1), ST944*(1)	113 (47.3%)	CC8(27), CC5(25), CC30(13), CC97(8), ST72(3), CC45(1), ST917(1)	78 (47.3%)
C	CC1(16), CC15(6), CC6(5), CC121(3), CC5(2), CC30(1), CC45(1), CC8(1), ST101(1), ST718(1)	37 (15.5%)	CC8(7), CC6(3), CC5(2), CC30(2), CC88(1)	15 (9.1%)
D	-	0	CC5(3)	3 (1.8%)
Non-typable	CC8(7), CC1(7), CC45(6), CC5(3), CC398(3), CC30(2), CC6(2), CC88(2), CC97(2), ST72(1), CC12(1)	36 (15.1%)	CC5(6), CC88(2), CC30(1), CC45(1), CC6(1)	11 (6.7%)
* percentage based on 239 MSSA genomes, **percentage based on 165 MRSA genomes
